# Supplementary material for: Comparison of patients hospitalized with COVID-19, H7N9 and H1N1
Source: Infect Dis Poverty. 2020 Dec 2;9:163. doi: 10.1186/s40249-020-00781-5 (PMC7707904; doi:10.1186/s40249-020-00781-5)
Supplement: Supplementary file 3 — Additional file 3: Table S3. The details of the virus shedding duration of nasopharyngeal swab for COVID-19 and H7N9 [file 40249_2020_781_MOESM3_ESM.xlsx]

## Sheet: Sheet1
Additional Table S3.The details of the virus shedding duration of nasopharyngeal swab for COVID-19 and H7N9
Group	Number	Shedding Duration				Group	Number	Shedding Duration
COVID-19	P1	8				H7N9	P1	30
	P2	16					P2	10
	P3	8					P3	14
	P4	17					P4	10
	P5	9					P5	1
	P6	12					P6	4
	P7	12					P7	6
	P8	10					P8	6
	P9	10					P9	6
	P10	25					P10	16
	P11	32					P11	1
	P12	10					P12	22
	P13	4					P13	11
	P14	16					P14	5
	P15	16					P15	12
	P16	12					P16	8
	P17	10					P17	12
	P18	23					P18	10
	P19	15					P19	1
	P20	5					P20	10
	P21	9					P21	5
	P22	8					P22	8
	P23	6					P23	13
	P24	11					P24	8
	P25	3					P25	21
	P26	5					P26	4
	P27	2					P27	18
	P28	16					P28	14
	P29	16					P29	9
	P30	10					P30	10
	P31	2					P31	6
	P32	14					P32	8
	P33	13					P33	16
	P34	34					P34	6
	P35	12					P35	11
	P36	7					P36	4
	P37	8
	P38	10
	P39	2
	P40	15
	P41	10
	P42	11
	P43	11
	P44	2
	P45	11
	P46	8
	P47	10
	P48	9
	P49	14
	P50	10
	P51	10
	P52	7
	P53	7
	P54	14
	P55	4
	P56	4
	P57	12
	P58	11
	P59	8
	P60	7
	P61	4
	P62	10
	P63	7
	P64	9
	P65	9
	P66	15
	P67	12
	P68	10
	P69	11
	P70	8
	P71	6
	P72	3
	P73	6
	P74	13
	P75	5
	P76	1
	P77	1
	P78	5
	P79	1
	P80	2
	P81	1
	P82	1
	P83	3
